# Supplementary material for: Comparative Genetic Analysis of Durum Wheat Landraces and Cultivars Widespread in Tunisia
Source: Front Plant Sci. 2022 Jul 13;13:939609. doi: 10.3389/fpls.2022.939609 (PMC9326505; doi:10.3389/fpls.2022.939609)
Supplement: Supplementary file 2 [file Data_Sheet_1.xlsx]

## Sheet: Table S1
Supplementary Table S1 List of the 43 durum wheats analyzed by 25k SNP array. For each durum samples, status, provenance of seed, collecting information (Governorate, Location, Latitude, and Longitude), Ecological data, pedigree data and detals links, Union for the Protection of new Varieties of Plants (UPOV) or International Plant Genetic Resources Institute (IPGRI) descriptors. Morphological an…
ID code	Durum wheat sample	Status	Provenance of seed	Collecting Governorate	Location	Latitude	Longitude	Ecological data	Pedigree / Tunisian durum sample details link	UPOV descriptors									Morpholocial cluster group	SNP cluster group
										Ear: shape	Glume colour	Ear: density	Seed: color	Seed size	Lower glume: length of beak	Lower glume: shape of beak	Awns: colour	Lower glume: shape of shoulder
	Iride	cultivar	Italy						Altar 84/Ionio	2	-	5	-	5	5	3	-	3	1	1
	Mexicali-75	old cultivar	Mexico/Italy						Gerardo-VZ-469/3/Jori (SIB)//ND-61-130/Leeds	2	-	7	-	5	3	1	-	2	1	1
	Lyodl	cultivar	USA/Italy						Cando/Edmore	2	-	7	-	5	5	1	-	4	1	1
	Creso	cultivar	Italy						Yaktana-54/Norin 10-B//2*Cappelli-63/3/3*Tehuacan-60/4/Capelli-B144	2	-	7	-	5	3	3	-	5	1	1
	Simeto	cultivar	Italy						Capeit-8/Valnova	2	-	7	-	5	5	1	4	2	1	1
	Polesine	old cultivar	Italy						Forlani/Aziziah	2	-	7	-	3	5	3	-	1	1	1
	Karim	cultivar	Tunisia						Jori“S”/Anhinga“S”//Flamingo“S”	2	1	5	1	5	5	3	3	3	1	1
	Razzek	cultivar	Tunisia						Dmx69-331/Karim	2	1	5	1	5	5	5	3	7	1	1
	Khiar	cultivar	Tunisia						Chen/Altar 84	2	1	7	1	5	5	3	3	7	1	1
	Maali	cultivar	Tunisia						CMH80A.1046/4TTURA/CMH77//CMH77.774/3YAV79/5/Razzak/6	2	1	7	1	3	3	3	3	3	1	1
	Nasr	cultivar	Tunisia						GoVZ512/Cit//Ruff/Fg/3/Pin/Gre//Trob	2	1	7	2	3	3	5	1	9	1	1
	Om Rabii	cultivar	Tunisia						Jori C69/ Haurani	1	1	7	1	3	3	3	1	1	1	1
NGBTUN 10321	Maghrebi-72	old cultivar	Tunisia						Grulla(SIB)/3/Brant-180/Lakota//GIZA/ND-61-130	1	2	5	1	5	5	3	2	7	2	1
NGBTUN 10337	Wells	old cultivar	USA/Tunisia						Sentry /5/ (Ld340 /3/ Ld375 / Ld377 /2/ Carleton, Ld379) /4/ (Ld 357, (Heiti / Stewart /2/ Mindum / Carleton, Ld308) /3/ Nugget	1	3	7	2	7	1	1	4	7	3	1
NGBTUN 1211	Chili	landrace	Tunisia	Gabes	Menzel el Habib	34.1989	9.70918	Lower Arid		1	1	5	1	5	5	3	3	3	1	1
NGBTUN 1099	Bidi-1	landrace	Tunisia	Gabes	Menzel el Habib	34.1975	9.69955	Lower Arid		1	1	5	1	7	5	5	3	1	1	2
NGBTUN 10278	Taganrog-2	landrace	Tunisia	Gafsa	El guetar	34.2438	9.14011	Lower Arid		2	3	5	1	3	5	5	3	5	1	2
NGBTUN 1390	Agili	landrace	Tunisia	Gabes	Menzel el Habib	34.198	9.70979	Lower Arid		2	1	3	3	5	3	1	3	5	1	3
NGBTUN 6542	Mahmoudi glabre AP1a	landrace	Tunisia						https://www.genesys-pgr.org/10.18730/82GMT	1	2	5	2	5	3	5	4	5	2	1
NGBTUN 10254	Bidi-2	landrace	Tunisia	kebelli	road to gafsa	34.1799	9.15939	Lower Arid		1	2	5	2	5	3	5	4	3	2	1
NGBTUN 10694	Rommani	landrace	Tunisia	Gafsa	ouled ouhiba	34.6766	9.08983	Lower Arid		1	2	7	1	5	5	7	2	3	2	2
NGBTUN 5870	Taganrog-1a	landrace	Tunisia						https://www.genesys-pgr.org/10.18730/82JTP	3	2	5	1	5	5	3	4	7	2	2
NGBTUN 5797	Ward Bled-2	landrace	Tunisia	Gabes	Menzel el Habib	34.1975	9.69955	Lower Arid		2	2	5	2	3	5	5	2	3	2	2
NGBTUN 10291	Agili-2	landrace	Tunisia	kebeli	Chareb-el Golaa	34.1612	9.16219	Higher Arid		5	2	3	2	5	1	3	4	5	2	2
NGBTUN 5824	Real Forte AC3a	landrace	Tunisia						https://www.genesys-pgr.org/10.18730/81DJE	5	2	3	1	7	5	5	2	5	2	2
NGBTUN 10323	Syndiouk-272 b	landrace	Tunisia						https://www.genesys-pgr.org/a/a4a8c2e6-ef6c-4ae8-93b0-739cacc2c0e5	5	2	3	1	3	3	5	2	3	2	3
NGBTUN 10324	BD 1522 b	Breeding line	Tunisia						https://www.genesys-pgr.org/a/7abd5533-dde5-4521-a1af-5e1ad39b4557	5	2	3	3	5	5	1	2	3	2	3
NGBTUN 10332	BD 1407 B b	Breeding line	Tunisia						https://www.genesys-pgr.org/a/98a76d40-01e7-4111-8c78-5a31919ea76a	1	2	3	2	5	3	5	2	3	2	3
NGBTUN 5828	Azizi AP4a	landrace	Tunisia						https://www.genesys-pgr.org/10.18730/82F5G	5	2	3	1	5	5	3	2	3	2	3
NGBTUN 10303	Hmira-2	landrace	Tunisia	Gafsa	Metekdis	34.6141	8.73613	Lower Arid		5	2	3	3	5	3	5	3	7	2	3
NGBTUN 1219	Jenah Khotifa-4	landrace	Tunisia	Gabes	Menzel el habib	34.1989	9.70918	Higher Saharan		5	3	3	1	5	1	3	3	5	2	3
NGBTUN 5814	Kahla	landrace	Tunisia	Kairouan	Sbikha	35.9918	10.0447	Higher Arid		1	3	5	2	5	7	1	4	1	3	2
NGBTUN 5817	Medea AP1a	landrace	Tunisia						https://www.genesys-pgr.org/10.18730/81DB7	3	3	5	2	7	3	3	4	3	3	2
NGBTUN 5845	Derbessi AC1a	landrace	Tunisia						https://www.genesys-pgr.org/10.18730/82FQ$	2	2	5	1	7	7	3	3	7	3	2
NGBTUN 1095	Jenah Khotifa-2	landrace	Tunisia	Kairouan	Sbikha	36.0305	10.0814	Higher Arid		2	3	5	1	7	7	3	4	3	3	2
NGBTUN 6531	Sebei pubescenent AP2a	landrace	Tunisia						https://www.genesys-pgr.org/10.18730/82G9F	2	3	5	1	5	5	5	4	1	3	2
NGBTUN 1419	Jenah Khotifa-3	landrace	Tunisia	Gabes	El Hamma	33.8845	9.73445	Lower Arid		5	3	3	2	5	5	5	4	1	3	2
NGBTUN 10333	Amel-72	old cultivar	Tunisia						Beladi116E/2*Tehuacan60/3/Zenati/Bouteille//Wells/4/TremesMolleE/2*Tehuacan//3/Zenati/Bouteille//Wells	1	2	7	2	7	5	5	3	1	Removed*	Removed*
NGBTUN 6540	Souri Rp5a	landrace	Tunisia						https://www.genesys-pgr.org/10.18730/82GJR	1	2	5	2	5	3	3	3	5	Removed*	Removed*
NGBTUN 10248	Media Abdelkader	landrace	Tunisia	kebelli	Saguii	34.0177	9.15836	Higher Saharan		3	2	5	2	5	5	5	3	7	Removed*	Removed*
NGBTUN 6473	Mahmoudi-552a	landrace	Tunisia						https://www.genesys-pgr.org/10.18730/8PNZZ	1	1	5	2	5	5	3	4	5	Removed*	Removed*
NGBTUN 10339	D-58-25-Ab	landrace	Tunisia						https://www.genesys-pgr.org/a/3fc8b37f-dc45-4c09-97c1-4c45ca8896e4	1	1	7	1	5	3	3	3	3	Removed*	Removed*
NGBTUN 10266	Mahmoudi	landrace	Tunisia	kebelli	Chareb	34.0826	9.17458	Higher Saharan		1	2	7	1	5	3	3	3	7	Removed*	Removed*
NGBTUN = ID code of National Gene Bank of Tunisia
a = durum sample provide to International Center for Agricultural Research in the Dry Areas (ICARDA)
b= durum sample provide to Gene Bank of Prague
Removed*= samples discarde according to ISB analysis.

## Sheet: Table S2
Supplementary Table S2.Divergent SNP loci detected between the Modern Dururm Cultivars (MDC), Tunisian Durum Landraces group 1 (TDL-1) and group 2 (TDL-2) using FST > 0.60. SNP name, FST value, physical position on Svevo (chromosome and bp) are reported.
Groups	Marker Name	FST value	Chromosome (Svevo genome)	Physical Position (Svevo genome)
MDC vs TDL-1	Tdurum_contig56321_232	0.622035	2A	755193002
	BS00078124_51	0.607722	6A	614412496
	Excalibur_rep_c87351_347	0.607722	6A	614620829
	BS00011899_51	0.607722	6A	614787767
	BobWhite_c5324_168	0.607722	6A	614787885
	Excalibur_c6108_394	0.607722	6A	614866955
	AX-158543272	0.607722	6A	615193048
	RFL_Contig2800_905	0.607722	6A	615260837
MDC vs TDL-2	Tdurum_contig11004_613	0.678803	1A	34503254
	Tdurum_contig61515_522	0.678803	1A	34507122
	RAC875_c79370_378	0.807246	1A	39719028
	Excalibur_rep_c112145_271	0.605358	1A	474024768
	AX-158605815	0.620694	1A	482541906
	AX-94583334	0.620694	1A	482821197
	AX-94428309	0.620694	1A	482943620
	AX-158560555	0.620694	1A	483201205
	RAC875_c23081_141	0.620694	1A	483559367
	Kukri_c18968_163	0.676508	1A	553777460
	AX-158540295	0.622445	1B	4068954
	Kukri_c8390_1102	0.64375	1B	4925448
	AX-94679104	0.622445	2A	16223463
	RAC875_c11652_544	0.609381	2A	29210711
	AX-94502831	0.686321	2A	57055206
	AX-94891726	0.686321	2A	348755990
	AX-94446663	0.622445	2A	585849660
	Tdurum_contig30451_88	0.694253	2A	597038869
	Ku_c8927_2075	0.71144	2A	685865087
	wsnp_RFL_Contig3522_3685860	0.620694	2A	688564458
	AX-95229999	0.620694	2A	690318620
	RAC875_c42648_115	0.620694	2A	710367707
	Jagger_c9554_114	0.765845	2A	710734448
	wsnp_Ex_c16627_25162391	0.765845	2A	711142008
	wsnp_Ex_c10751_17505459	0.765845	2A	711149242
	AX-94461119	0.686321	2A	717003362
	AX-94523572	0.678803	2A	720133550
	AX-94674675	0.678803	2A	731954994
	AX-95093101	0.807928	2A	731958220
	Kukri_c15615_254	0.625563	2A	743674032
	wsnp_Ex_c12675_20144479	0.686321	2A	766283560
	AX-94524136	0.609381	2B	7488334
	Kukri_c98858_299	0.64375	2B	10450975
	BobWhite_c7145_355	0.686321	2B	10451957
	RAC875_c87052_193	0.622445	2B	17825420
	AX-158541189	0.622445	2B	17845358
	wsnp_Ra_c10712_17572884	0.64375	2B	18336352
	RAC875_c63883_76	0.622445	2B	21629373
	AX-94748705	0.686321	2B	25112838
	BS00065030_51	0.694253	2B	129378250
	IAAV1903	0.641769	2B	174375461
	RAC875_c46661_184	0.686321	2B	204320418
	wsnp_CAP11_c5240_2436441	0.686321	2B	205789123
	AX-94417710	0.620694	2B	512066177
	wsnp_BF473744B_Ta_2_2	0.686321	2B	636597616
	Kukri_c97631_275	0.910618	2B	637398990
	Kukri_c4294_371	0.904523	2B	637407331
	AX-109906711	0.904523	2B	637847537
	AX-89474535	0.760404	2B	638488217
	Excalibur_c25414_806	0.620694	2B	645654309
	RAC875_c28108_400	0.910618	2B	671172266
	AX-95195012	0.807928	3A	17799659
	AX-158577634	0.686863	3A	19785625
	Kukri_c1308_2782	0.807246	3A	641198493
	AX-110039270	0.807246	3A	642681230
	CAP12_c5387_372	0.807246	3A	643059235
	wsnp_Ex_rep_c67786_66472676	0.807246	3A	644234145
	wsnp_Ex_c8517_14315660	0.64375	3A	644492297
	AX-158557731	0.620694	3A	661321501
	BS00084158_51	0.620694	3A	662440142
	BS00084159_51	0.620694	3A	662440184
	AX-158577230	0.686321	3A	677486576
	Tdurum_contig62557_263	0.807928	3A	677606933
	Tdurum_contig68305_597	0.807928	3A	677614966
	BS00088756_51	0.748371	3A	677615072
	BS00088755_51	0.807928	3A	677615165
	AX-86168015	0.807928	3A	677616996
	BS00110564_51	0.910618	3A	681674552
	BS00091887_51	0.807246	3A	685995484
	IACX6065	0.807246	3A	685995609
	BS00022884_51	0.620694	3A	688642886
	AX-95198776	0.620694	3A	688643063
	AX-94592827	0.620694	3A	688698206
	AX-94961636	0.620694	3A	689043802
	BS00080546_51	0.620694	3A	689044066
	BS00022368_51	0.620694	3A	689044140
	CAP11_c1022_66	0.807246	3A	705433236
	CAP11_c1022_117	0.807246	3A	705433287
	BS00023222_51	0.863233	3A	705871816
	RAC875_s113853_61	0.686321	3B	1096758
	BS00009393_51	0.688917	3B	11132162
	AX-95202070	0.686321	3B	68026778
	Jagger_c2876_255	0.622445	3B	258361806
	RAC875_c25203_969	0.686321	3B	675654375
	Ra_c3129_2015	0.686321	3B	675941751
	BobWhite_c15763_205	0.807928	3B	802755453
	AX-94536178	0.641769	3B	814008700
	Excalibur_c20486_268	0.607358	4A	596199876
	BS00072157_51	0.620694	4A	630305209
	AX-158617071	0.807928	4A	674426162
	AX-94540165	0.686321	4A	714173812
	AX-94774662	0.678803	4A	717570203
	AX-94512748	0.686321	4B	6912964
	AX-94488964	0.686321	4B	22468624
	Tdurum_contig50783_67	0.609381	4B	641632118
	Kukri_c7241_689	0.686321	4B	641632609
	BobWhite_c5564_86	0.772067	5A	48411972
	Kukri_rep_c107435_940	0.904523	5A	48546003
	wsnp_Ex_rep_c67394_65974276	0.807246	5A	48645327
	wsnp_Ex_c62351_62025689	0.807246	5A	49400707
	BS00021660_51	0.910618	5A	49401244
	wsnp_Ex_c2718_5038582	0.686321	5A	50145644
	Tdurum_contig10128_593	0.686321	5A	50458255
	Tdurum_contig10128_1532	0.686321	5A	50460676
	BS00046772_51	0.686321	5A	51537941
	AX-94959843	0.686321	5A	52717083
	Excalibur_c1208_72	0.686321	5A	465236533
	AX-94574485	0.622445	5A	528556336
	Ra_c10633_2155	0.686321	5A	528556844
	BS00067564_51	0.676508	5B	5208881
	AX-110033497	0.64375	5B	31665236
	wsnp_Ex_c8962_14947544	0.686321	5B	31759136
	Kukri_c74960_427	0.686321	5B	35212977
	BS00033612_51	0.622445	5B	35452649
	AX-111576542	0.678803	5B	377860464
	BS00022652_51	0.678803	5B	377861286
	AX-158525572	0.807928	5B	544073102
	AX-158565602	0.64375	5B	544364146
	AX-108769625	0.910618	5B	548620542
	BS00029869_51	0.788301	5B	551310650
	Ku_c11429_519	0.807246	5B	551310731
	AX-94884814	0.807246	5B	551671541
	AX-111055262	0.807246	5B	551672119
	AX-158565544	0.788301	5B	551968547
	AX-158565675	0.788301	5B	551970497
	Kukri_rep_c69276_59	0.752447	5B	552219943
	wsnp_Ra_c2105_4092507	0.807246	5B	552220103
	AX-158604296	0.752447	5B	552221761
	AX-95206509	0.807246	5B	552305645
	BS00079321_51	0.676508	5B	584349982
	Kukri_c6176_1400	0.686321	5B	585248857
	AX-158525626	0.686321	5B	585256326
	AX-95076963	0.64375	5B	594776794
	AX-94494539	0.686321	5B	595733681
	AX-109991358	0.622445	5B	596624282
	RFL_Contig4167_1164	0.788301	5B	646336490
	BobWhite_c11038_605	0.752447	5B	646590265
	tplb0057d20_531	0.752447	5B	646795548
	AX-109384956	0.605358	5B	658246358
	BobWhite_c6527_222	0.818828	6A	1039284
	AX-94423840	0.686321	6A	5965842
	BS00031178_51	0.686321	6A	50027429
	Kukri_c43406_2491	0.686321	6A	87935183
	BobWhite_c18550_159	0.64375	6A	87940678
	GENE-4154_365	0.678803	6A	495815668
	AX-158527167	0.694253	6A	540000003
	Tdurum_contig42125_5692	0.619155	6A	540207507
	wsnp_Ex_rep_c102807_87894833	0.678803	6A	542711031
	BobWhite_c19820_129	0.678803	6A	542725316
	Tdurum_contig10194_765	0.757188	6A	543541224
	AX-158527166	0.71144	6A	545021161
	AX-95197581	0.633508	6A	598716805
	Tdurum_contig30953_142	0.910618	6A	600283963
	AX-158527190	0.71144	6A	600285093
	Tdurum_contig42418_2618	0.71144	6A	600465033
	IAAV6777	0.71144	6A	600476684
	AX-94589700	0.807246	6A	610927357
	AX-158609520	0.807246	6A	611293740
	RAC875_c21938_802	0.686321	6A	612233772
	BS00011962_51	0.686321	6A	612634322
	IAAV1529	0.686321	6A	612636330
	Kukri_c494_1479	0.678803	6A	612646368
	Kukri_c494_1413	0.678803	6A	612646434
	BS00082460_51	0.686321	6A	612747080
	AX-158527173	0.678803	6A	613212111
	AX-95177090	0.678803	6A	613214039
	Kukri_c44291_138	0.678803	6A	613276135
	RFL_Contig2800_905	0.71144	6A	615260837
	wsnp_Ex_c19467_28423331	0.686321	6B	142833917
	wsnp_Ku_rep_c69252_68560829	0.686321	6B	142834748
	Ra_c14171_2765	0.686321	6B	142835706
	wsnp_Ku_c5891_10414090	0.686321	6B	142837099
	RAC875_c14171_664	0.64375	6B	142838284
	wsnp_Ex_c12570_20013138	0.686321	6B	143205387
	RAC875_c79742_264	0.622445	6B	144318063
	AX-109400917	0.622445	6B	144703148
	wsnp_Ex_c64847_63484965	0.686321	6B	144704913
	RAC875_c6649_642	0.620694	6B	622273133
	RAC875_c13216_111	0.620694	6B	622273371
	AX-95106206	0.686321	6B	690840920
	RAC875_c23338_792	0.686321	6B	691982250
	RFL_Contig5722_537	0.807246	6B	698561494
	RAC875_c22233_83	0.915147	7A	9267109
	BS00062708_51	0.863233	7A	11074856
	AX-94735600	0.641769	7A	11165447
	BS00082268_51	0.686321	7A	13891424
	AX-158553443	0.686321	7A	123465670
	AX-158566905	0.625563	7A	564079747
	AX-95259896	0.625563	7A	564250851
	wsnp_Ra_c7969_13600474	0.625563	7A	564252814
	AX-158543643	0.625563	7A	564253403
	AX-158537263	0.625563	7A	602312301
	AX-94540672	0.625563	7A	603301375
	wsnp_Ex_rep_c68405_67220227	0.625563	7A	603303197
	Ra_c104959_422	0.625563	7A	603945748
	AX-111089947	0.625563	7A	604175124
	AX-94384640	0.625563	7A	604177900
	wsnp_Ex_c19582_28564743	0.625563	7A	604496274
	AX-158555433	0.625563	7A	604697162
	AX-158553017	0.625563	7A	604717043
	Excalibur_c96483_520	0.625563	7A	605993629
	wsnp_Ra_c16287_24904962	0.625563	7A	605996872
	wsnp_Ra_c16287_24905062	0.625563	7A	605996972
	AX-158537264	0.625563	7A	606470898
	AX-109336156	0.694253	7A	606713387
	BS00092630_51	0.625563	7A	606717736
	wsnp_CAP11_c78_114341	0.694253	7A	606717925
	IAAV6180	0.694253	7A	606717944
	wsnp_Ex_c38326_45883440	0.697749	7A	606721857
	Excalibur_c20307_654	0.64375	7A	616697652
	Ku_c2990_1997	0.64375	7A	616699425
	wsnp_Ex_c15341_23592075	0.619155	7A	629818310
	wsnp_Ex_c15341_23591761	0.694253	7A	629818624
	AX-94382081	0.622445	7A	633225722
	Tdurum_contig56175_791	0.686321	7A	635608935
	AX-94721829	0.686321	7A	650399504
	AX-158527592	0.678803	7A	674377119
	AX-94432756	0.678803	7B	11941729
	RAC875_c2889_273	0.686321	7B	105286767
	wsnp_Ex_rep_c107796_91279476	0.788301	7B	105323341
	Excalibur_c16661_122	0.694253	7B	537587862
	Tdurum_contig93081_162	0.625563	7B	544285436
	BS00108573_51	0.625563	7B	545158922
	Tdurum_contig90488_115	0.620694	7B	572717457
	AX-94552304	0.642104	7B	574383526
	AX-158592916	0.765845	7B	695259812
	BS00065265_51	0.686321	7B	698716281
	AX-94534735	0.622445	7B	707935985
TDL-1 vs TDL-2	Ra_c29200_300	0.62067	1A	537312768
	AX-110956771	0.672956	1A	563826457
	BobWhite_c44947_277	0.616034	1A	580573965
	Excalibur_c28045_741	0.616034	1B	614083802
	RAC875_c11652_544	0.692931	2A	29210711
	AX-94891726	0.616034	2A	348755990
	AX-110399256	0.616034	2A	536427793
	AX-95093101	0.747961	2A	731958220
	AX-94496850	0.616034	2A	756070355
	BobWhite_c948_52	0.616034	2B	178740650
	Kukri_c97631_275	0.747961	2B	637398990
	Kukri_c4294_371	0.72581	2B	637407331
	AX-109906711	0.72581	2B	637847537
	Tdurum_contig12459_664	0.62067	2B	640486170
	RAC875_c28108_400	0.747961	2B	671172266
	Kukri_c1308_2782	0.756359	3A	641198493
	AX-158547881	0.73057	3A	642594322
	AX-110039270	0.756359	3A	642681230
	CAP12_c5387_372	0.756359	3A	643059235
	wsnp_Ex_rep_c67786_66472676	0.756359	3A	644234145
	AX-158577230	0.616034	3A	677486576
	Tdurum_contig62557_263	0.747961	3A	677606933
	Tdurum_contig68305_597	0.747961	3A	677614966
	BS00088756_51	0.675251	3A	677615072
	BS00088755_51	0.747961	3A	677615165
	AX-86168015	0.747961	3A	677616996
	BS00110564_51	0.747961	3A	681674552
	BS00091887_51	0.756359	3A	685995484
	IACX6065	0.756359	3A	685995609
	RAC875_s113853_61	0.616034	3B	1096758
	AX-95202070	0.616034	3B	68026778
	CAP8_c2277_179	0.675251	4A	608151549
	AX-94774662	0.756359	4A	717570203
	AX-108958802	0.708953	4B	138096239
	BS00022090_51	0.708953	4B	138339017
	BS00105308_51	0.787135	4B	138339201
	AX-110389078	0.687285	4B	170102357
	BS00089409_51	0.687285	4B	170531116
	Tdurum_contig50783_67	0.692931	4B	641632118
	Kukri_c7241_689	0.616034	4B	641632609
	BS00021660_51	0.62067	5A	49401244
	Tdurum_contig4567_1290	0.616034	5A	427404532
	BS00080090_51	0.616034	5A	427404561
	RAC875_c7291_388	0.616034	5A	428154462
	Ra_c10633_2155	0.616034	5A	528556844
	wsnp_Ex_c8962_14947544	0.616034	5B	31759136
	Kukri_c5460_1063	0.616034	5B	427325109
	AX-108769625	0.62067	5B	548620542
	BS00031178_51	0.616034	6A	50027429
	Kukri_c43406_2491	0.616034	6A	87935183
	wsnp_Ex_c9502_15748469	0.62067	6A	538824138
	Tdurum_contig81516_69	0.62067	6A	539461048
	AX-158527167	0.687285	6A	540000003
	AX-158527166	0.62067	6A	545021161
	Tdurum_contig11275_461	0.616034	6A	601673355
	AX-158535546	0.616034	6B	139009270
	wsnp_Ex_c19467_28423331	0.616034	6B	142833917
	wsnp_Ku_rep_c69252_68560829	0.616034	6B	142834748
	Ra_c14171_2765	0.616034	6B	142835706
	wsnp_Ku_c5891_10414090	0.616034	6B	142837099
	wsnp_Ex_c12570_20013138	0.616034	6B	143205387
	wsnp_Ex_c64847_63484965	0.616034	6B	144704913
	BS00066437_51	0.616034	6B	144733931
	RAC875_c22233_83	0.776504	7A	9267109
	BS00062708_51	0.825419	7A	11074856
	AX-94735600	0.73057	7A	11165447
	BS00082268_51	0.616034	7A	13891424
	AX-94424444	0.616034	7A	50712470
	AX-158537263	0.642543	7A	602312301
	AX-94540672	0.687285	7A	603301375
	Ra_c104959_422	0.642543	7A	603945748
	AX-111089947	0.687285	7A	604175124
	wsnp_Ex_c19582_28564743	0.667984	7A	604496274
	AX-158555433	0.687285	7A	604697162
	Excalibur_c96483_520	0.642543	7A	605993629
	wsnp_Ra_c16287_24904962	0.642543	7A	605996872
	wsnp_Ra_c16287_24905062	0.642543	7A	605996972
	AX-158537264	0.642543	7A	606470898
	AX-109336156	0.642543	7A	606713387
	wsnp_CAP11_c78_114341	0.687285	7A	606717925
	IAAV6180	0.642543	7A	606717944
	wsnp_Ex_c38326_45883440	0.824554	7A	606721857
	AX-95203420	0.756359	7B	33979436
	wsnp_Ex_c24376_33619527	0.756359	7B	33982685
	wsnp_Ex_c24376_33618864	0.756359	7B	33984760
	AX-158568084	0.73057	7B	33992802

## Sheet: Table S3
Supplementary Table S3. List of genes related detected using divergent SNP loci between the Modern Dururm Cultivars (MDC) , Tunisian Durum Landraces group 1 (TDL-1) and group 2 (TDL-2) using FST >0.60. Transcript ID, Chromosome location, physical position on Svevo (bp) and Functional annotations were reported.
Group	Transcript ID	Chromosome (Svevo genome)	Start position	End Position	Functional annotation
MDC vs TDL-1	ID=TRITD2Av1G284360.1	2A	752463836	752469160	Zinc finger CCCH domain-containing protein 32
	ID=TRITD6Av1G225060.4	6A	611124580	611126325	Disease resistance protein RPM1
	ID=TRITD6Av1G225070.3	6A	611127679	611128581	Disease resistance protein (NBS-LRR class) family
	ID=TRITD6Av1G225140.1	6A	611279044	611280132	Disease resistance protein RPP13
	ID=TRITD6Av1G225410.1	6A	612003088	612003939	Disease resistance protein
	ID=TRITD6Av1G225660.1	6A	612423374	612424465	NBS-LRR disease resistance protein
	ID=TRITD6Av1G226190.1	6A	613254495	613257588	Zinc finger CCCH domain-containing protein 19
MDC vs TDL-2	ID=TRITD1Av1G015470.1	1A	32449665	32451058	LRR and NB-ARC domains-containing disease resistance protein
	ID=TRITD1Av1G017520.1	1A	36507522	36508672	Disease resistance protein (CC-NBS-LRR class) family G
	ID=TRITD1Av1G017620.1	1A	36752259	36756266	AP2-like ethylene-responsive transcription factor
	ID=TRITD1Av1G018240.1	1A	38286635	38287072	Starch branching enzyme II G
	ID=TRITD1Av1G174540.1	1A	470568533	470568925	Ethylene-responsive transcription factor, putative
	ID=TRITD1Av1G174960.7	1A	471754494	471758405	Glutamate 5-kinase
	ID=TRITD1Av1G178990.1	1A	479480350	479481445	Zinc finger protein CONSTANS
	ID=TRITD1Av1G181750.1	1A	485928340	485930028	Plant cadmium resistance protein
	ID=TRITD1Av1G213430.1	1A	553945312	553945974	Protein PLANT CADMIUM RESISTANCE 2
	ID=TRITD1Av1G213490.1	1A	553981813	553985815	Glutamate receptor
	ID=TRITD1Av1G213520.3	1A	554019121	554039275	Disease resistance protein (NBS-LRR class) family
	ID=TRITD1Av1G213530.4	1A	554040037	554049857	TIR-NBS-LRR class disease resistance protein
	ID=TRITD1Bv1G000880.2	1B	1943989	1947199	Disease resistance protein (NBS-LRR class) family
	ID=TRITD1Bv1G001160.1	1B	2829413	2829991	Disease resistance protein RPM1 G
	ID=TRITD1Bv1G001870.5	1B	4313476	4519819	Gamma gliadin
	ID=TRITD1Bv1G002140.1	1B	4905408	4907606	Pm3-like disease resistance protein
	ID=TRITD1Bv1G002240.1	1B	5357260	5371641	Nbs-lrr resistance protein, putative
	ID=TRITD1Bv1G002480.1	1B	5821164	5827603	disease resistance family protein / LRR family protein
	ID=TRITD1Bv1G002670.5	1B	6505318	6636713	Powdery mildew resistance protein Pm3
	ID=TRITD1Bv1G003670.1	1B	8219729	8222464	NBS-LRR disease resistance protein, putative, expressed
	ID=TRITD2Av1G007310.5	2A	12733521	12736577	Disease resistance protein (NBS-LRR class) family
	ID=TRITD2Av1G007840.1	2A	14460382	14464946	Polyphenol oxidase
	ID=TRITD2Av1G008350.2	2A	15286410	15287489	Dihydrolipoyllysine-residue acetyltransferase component of pyruvate dehydrogenase complex
	ID=TRITD2Av1G009360.1	2A	16511000	16511590	Ethylene-responsive transcription factor
	ID=TRITD2Av1G009610.1	2A	16804296	16808858	Disease resistance protein
	ID=TRITD2Av1G009610.9	2A	16806510	16808858	NBS-LRR class disease resistance protein
	ID=TRITD2Av1G010590.1	2A	18659192	18659533	Flowering-promoting factor 1-like protein 1 G
	ID=TRITD2Av1G010660.1	2A	18844242	18849296	Disease resistance protein RPM1
	ID=TRITD2Av1G013980.2	2A	26904922	26906475	NAC domain protein
	ID=TRITD2Av1G016230.1	2A	30928532	30929392	Disease resistance protein (NBS-LRR class) family
	ID=TRITD2Av1G016500.1	2A	31512220	31513302	NBS-LRR disease resistance protein
	ID=TRITD2Av1G026950.1	2A	54015722	54017392	NAC domain protein
	ID=TRITD2Av1G027540.1	2A	55913700	55914921	Multidrug resistance-associated protein 2 G
	ID=TRITD2Av1G027840.1	2A	56485384	56488369	Folylpolyglutamate synthase G
	ID=TRITD2Av1G029480.1	2A	60430490	60431181	Ethylene-responsive transcription factor
	ID=TRITD2Av1G211090.1	2A	582932755	582937509	Nitrate transporter 1.2
	ID=TRITD2Av1G212220.1	2A	585904051	585904407	disease resistance protein (TIR-NBS-LRR class) G
	ID=TRITD2Av1G213030.1	2A	587743831	587744517	CONSTANS-like protein
	ID=TRITD2Av1G213190.1	2A	588324068	588324739	NAC domain protein,
	ID=TRITD2Av1G215780.1	2A	596007657	596007959	NAC domain protein,
	ID=TRITD2Av1G215850.1	2A	596101246	596102903	AP2-like ethylene-responsive transcription factor
	ID=TRITD2Av1G216930.2	2A	598480737	598523390	Disease resistance protein RPM1
	ID=TRITD2Av1G252600.1	2A	684317391	684318017	Anthocyanin 3'-O-beta-glucosyltransferase G
	ID=TRITD3Av1G266540.2	2A	706481669	706483012	DELLA domain GRAS family transcription factor GAI
	ID=TRITD2Av1G264710.1	2A	712439423	712440043	Disease resistance protein RPM1 G
	ID=TRITD2Av1G264740.1	2A	712457072	712460797	NBS-LRR disease resistance protein
	ID=TRITD2Av1G265470.1	2A	716035523	716036546	Anthocyanidin reductase
	ID=TRITD2Av1G265740.1	2A	716704433	716709280	Pleiotropic drug resistance ABC transporter
	ID=TRITD2Av1G266170.1	2A	717396105	717397239	Flowering locus T-like protein
	ID=TRITD2Av1G268460.1	2A	721680610	721681524	Glutamate--tRNA ligase G
	ID=TRITD2Av1G272160.1	2A	729996663	729997264	Ethylene-responsive transcription factor
	ID=TRITD2Av1G272560.1	2A	730550356	730553109	NBS-LRR disease resistance protein, putative, expressed
	ID=TRITD2Av1G273210.1	2A	731322415	731326080	AP2-like ethylene-responsive transcription factor
	ID=TRITD2Av1G273610.3	2A	731960627	731963012	ARIA-interacting double AP2 domain protein G
	ID=TRITD2Av1G278490.1	2A	741715954	741717105	Glutamate--tRNA ligase G
	ID=TRITD2Av1G278790.3	2A	742023253	742023568	glutamate receptor 2.5 G
	ID=TRITD2Av1G278960.1	2A	742334647	742336038	Anthocyanin 5-aromatic acyltransferase
	ID=TRITD2Av1G279610.2	2A	743849453	743850503	NBS-LRR disease resistance protein-like protein
	ID=TRITD2Av1G279640.1	2A	743851685	743853283	Disease resistance protein (NBS-LRR class) family
	ID=TRITD2Av1G290720.1	2A	765395818	765396331	Anthocyanidin reductase
	ID=TRITD2Av1G290950.1	2A	765712574	765713044	Rust resistance-like protein RP1 G
	ID=TRITD2Av1G291070.1	2A	765932422	765937344	Disease resistance protein RPM1
	ID=TRITD2Av1G291340.1	2A	766482411	766483321	protein VARIATION IN COMPOUND TRIGGERED ROOT growth protein
	ID=TRITD2Av1G291350.1	2A	766489264	766490405	co-factor for nitrate, reductase and xanthine dehydrogenase 5 G
	ID=TRITD2Av1G292800.1	2A	769566168	769567151	Disease resistance protein
	ID=TRITD2Bv1G002970.1	2B	5600123	5605509	NBS-LRR disease resistance protein
	ID=TRITD2Bv1G004880.1	2B	10015129	10016280	Protein PLANT CADMIUM RESISTANCE 2
	ID=TRITD2Bv1G004900.2	2B	10039368	10039691	Plant cadmium resistance 2, putative
	ID=TRITD2Bv1G005030.1	2B	10287867	10289297	NB-ARC domain-containing disease resistance protein
	ID=TRITD2Bv1G005210.2	2B	10578192	10579673	Disease resistance protein RGA2
	ID=TRITD2Bv1G007240.2	2B	15056468	15080119	Disease resistance protein (NBS-LRR class) family
	ID=TRITD2Bv1G007810.1	2B	16505858	16508580	Disease resistance protein RPM1
	ID=TRITD2Bv1G008260.28	2B	17505418	17506868	disease resistance family protein / LRR family protein
	ID=TRITD2Bv1G009210.1	2B	19248188	19250410	Disease resistance protein
	ID=TRITD2Bv1G010750.1	2B	23306623	23313847	Carboxymethylenebutenolidase 1
	ID=TRITD2Bv1G012310.2	2B	25474820	25483319	NBS-LRR class disease resistance protein
	ID=TRITD2Bv1G012750.1	2B	26173940	26174554	Ethylene-responsive transcription factor
	ID=TRITD2Bv1G013060.1	2B	26727228	26728903	Anthocyanidin reductase
	ID=TRITD2Bv1G013720.1	2B	28067238	28067567	Flowering-promoting factor 1-like protein 1 G
	ID=TRITD2Bv1G068870.1	2B	177162154	177162802	Anthocyanidin reductase
	ID=TRITD2Bv1G078810.1	2B	206733607	206734530	Ethylene-responsive transcription factor
	ID=TRITD2Bv1G079280.1	2B	207707839	207711159	Disease resistance protein RPM1
	ID=TRITD2Bv1G172950.1	2B	511050164	511052127	Protein FLOWERING LOCUS T
	ID=TRITD2Bv1G214230.1	2B	641385346	641386967	Anthocyanin 3'-O-beta-glucosyltransferase G
	ID=TRITD2Bv1G222510.1	2B	669557138	669560065	Glutamate receptor
	ID=TRITD2Bv1G222590.1	2B	670080794	670083844	NAC domain-containing protein
	ID=TRITD2Bv1G222970.1	2B	671949983	671950732	Ethylene-responsive transcription factor
	ID=TRITD2Bv1G223060.13	2B	672555230	672562908	Multidrug resistance protein ABC transporter family
	ID=TRITD2Bv1G223210.3	2B	673034766	673038562	Disease resistance protein (NBS-LRR class) family
	ID=TRITD2Bv1G223420.1	2B	673876680	673877520	Disease resistance protein RGA2
	ID=TRITD3Av1G006950.1	3A	14556353	14558180	Disease resistance protein (NBS-LRR class) family
	ID=TRITD3Av1G009580.1	3A	18357241	18358785	AP2-EREBP transcription factor G
	ID=TRITD3Av1G010110.1	3A	19427500	19427877	Protein NEGATIVE REGULATOR OF RESISTANCE
	ID=TRITD3Av1G234110.1	3A	639504105	639505985	NAC domain-containing protein
	ID=TRITD3Av1G234350.1	3A	640062196	640066309	Protein root UVB sensitive 6
	ID=TRITD3Av1G235010.1	3A	641202411	641212610	NAC domain-containing protein
	ID=TRITD3Av1G246000.1	3A	664724498	664727317	Disease resistance protein
	ID=TRITD3Av1G250970.1	3A	676952153	676952427	Disease resistance protein RGA2 G
	ID=TRITD3Av1G251920.1	3A	678435041	678437764	NBS-LRR disease resistance protein, putative, expressed
	ID=TRITD3Av1G253390.1	3A	680896807	680897160	Flowering-promoting factor 1-like protein 1 G
	ID=TRITD3Av1G253930.1	3A	682311946	682314768	NBS-LRR disease resistance protein-like protein
	ID=TRITD3Av1G263960.1	3A	702063451	702064062	Chemotaxis response regulator protein-glutamate methylesterase of group 1 operon G
	ID=TRITD3Av1G264100.7	3A	702228562	702231641	Pleiotropic drug resistance ABC transporter
	ID=TRITD3Av1G264950.1	3A	703801291	703820582	Disease resistance protein RGA2
	ID=TRITD3Av1G266030.1	3A	705858363	705858887	NAC domain-containing protein
	ID=TRITD3Bv1G002230.1	3B	4453834	4461752	NBS-LRR class disease resistance protein
	ID=TRITD3Bv1G002250.1	3B	4487120	4490919	Disease resistance protein RPM1
	ID=TRITD3Bv1G005520.1	3B	10826398	10830667	NBS-LRR-like resistance protein
	ID=TRITD3Bv1G005920.1	3B	11569697	11573990	Glutamate decarboxylase
	ID=TRITD3Bv1G025360.1	3B	66690825	66691282	Glutamate dehydrogenase
	ID=TRITD3Bv1G025840.1	3B	68798353	68799825	NAC domain protein
	ID=TRITD3Bv1G090350.1	3B	254985582	254986734	Glutamate 5-kinase G
	ID=TRITD3Bv1G092280.1	3B	260580183	260582277	Plant cadmium resistance 2
	ID=TRITD3Bv1G222090.1	3B	676274102	676275812	Anthocyanin 3'-O-beta-glucosyltransferase G
	ID=TRITD3Bv1G223070.1	3B	678756429	678758247	NAC domain protein
	ID=TRITD3Bv1G267130.1	3B	799459237	799462047	CC-NBS-LRR family disease resistance protein
	ID=TRITD3Bv1G272270.1	3B	811379337	811386736	Disease resistance protein RPM1
	ID=TRITD3Bv1G272510.2	3B	812360426	812365201	NBS-LRR disease resistance protein homologue
	ID=TRITD3Bv1G272540.1	3B	812420785	812421036	Glutamate synthase, NADH-dependent G
	ID=TRITD4Av1G204390.1	4A	594119145	594119869	NBS-LRR-like resistance protein
	ID=TRITD4Av1G204600.4	4A	594701061	594702098	NBS-LRR disease resistance protein
	ID=TRITD4Av1G205140.1	4A	596529633	596533123	Disease resistance protein RGA2
	ID=TRITD4Av1G205870.1	4A	597433005	597440191	Disease resistance protein (NBS-LRR class) family
	ID=TRITD4Av1G206520.1	4A	598449867	598462870	Anthocyanin 5-aromatic acyltransferase
	ID=TRITD4Av1G206770.1	4A	598739724	598740302	Ethylene-responsive transcription factor
	ID=TRITD4Av1G224820.1	4A	632648320	632648893	Protein PLANT CADMIUM RESISTANCE 2
	ID=TRITD4Av1G239870.1	4A	672056232	672060503	Nitrate reductase
	ID=TRITD4Av1G253760.73	4A	710682236	710683314	NBS-LRR disease resistance protein
	ID=TRITD4Av1G254860.1	4A	712434403	712440301	Gliadin-like avenin
	ID=TRITD4Av1G254960.1	4A	713190390	713190896	Gamma-gliadin
	ID=TRITD4Av1G255020.1	4A	713481614	713482177	Breast cancer anti-estrogen resistance protein 3 G
	ID=TRITD4Av1G255380.1	4A	714112771	714116351	Disease resistance protein (NBS-LRR class) family
	ID=TRITD4Av1G256110.1	4A	717296484	717299942	NBS-LRR disease resistance protein, putative
	ID=TRITD4Av1G256240.1	4A	718034741	718038266	NBS-LRR resistance-like protein
	ID=TRITD4Av1G256860.1	4A	720584519	720587251	CC-NBS-LRR disease resistance protein
	ID=TRITD4Bv1G001460.1	4B	4105339	4106706	Anthocyanin 5-aromatic acyltransferase
	ID=TRITD4Bv1G001480.1	4B	4129940	4130332	Ethylene-responsive transcription factor
	ID=TRITD4Bv1G001890.1	4B	4821682	4824462	Disease resistance protein
	ID=TRITD4Bv1G003720.1	4B	9794896	9795246	5-methyltetrahydropteroyltriglutamate--homocysteine methyltransferase
	ID=TRITD4Bv1G009270.1	4B	23175024	23178756	Protein ENHANCED DISEASE RESISTANCE 2
	ID=TRITD4Bv1G192030.1	4B	638621965	638626427	NBS-LRR disease resistance protein-like protein
	ID=TRITD4Bv1G193220.1	4B	641634205	641639102	Multidrug resistance protein ABC transporter family
	ID=TRITD4Bv1G194000.2	4B	642925740	642927083	disease resistance protein (TIR-NBS-LRR class)
	ID=TRITD5Av1G021830.1	5A	46851976	46852458	NAC domain protein G
	ID=TRITD5Av1G022080.1	5A	47407374	47407985	Glutamate--tRNA ligase, chloroplastic/mitochondrial G
	ID=TRITD5Av1G024900.1	5A	53339073	53355712	Protein ROOT HAIR DEFECTIVE 3 homolog
	ID=TRITD5Av1G025270.1	5A	53980403	53983057	Nitrate transporter 1.2
	ID=TRITD5Av1G170450.1	5A	465089011	465089811	NAC domain-containing protein
	ID=TRITD5Av1G170800.1	5A	465558195	465561260	NBS-LRR disease resistance protein
	ID=TRITD5Av1G171060.1	5A	466079278	466083795	Disease resistance protein (NBS-LRR class) family
	ID=TRITD5Av1G171870.1	5A	468006541	468008499	Disease resistance protein (NBS-LRR class) family
	ID=TRITD5Av1G171880.1	5A	468008520	468083587	Rust resistance-like protein RP1 G
	ID=TRITD5Av1G172070.1	5A	468247346	468252005	Protein FLOWERING LOCUS T
	ID=TRITD5Bv1G000410.1	5B	1751039	1754617	Ethylene receptor
	ID=TRITD5Bv1G000430.1	5B	1773355	1774164	9-cis carotenoid cleavage dioxygenase 1
	ID=TRITD5Bv1G001350.1	5B	3928814	3931316	disease resistance protein (TIR-NBS-LRR class)
	ID=TRITD5Bv1G001770.2	5B	5174603	5177469	Glutamate--tRNA ligase
	ID=TRITD5Bv1G002480.1	5B	6227888	6232245	Disease resistance protein (NBS-LRR class) family
	ID=TRITD5Bv1G002500.1	5B	6495763	6499705	NBS-LRR disease resistance protein
	ID=TRITD5Bv1G003390.1	5B	8634488	8635832	Protein PLANT CADMIUM RESISTANCE 2
	ID=TRITD5Bv1G011050.1	5B	29602428	29604272	9-cis-epoxycarotenoid dioxygenase
	ID=TRITD5Bv1G012730.1	5B	35406702	35409915	Disease resistance protein RPM1
	ID=TRITD5Bv1G013080.3	5B	35916161	35917169	NBS-LRR-like resistance protein
	ID=TRITD5Bv1G013220.1	5B	36036030	36037480	Disease resistance protein (TIR-NBS-LRR class) family
	ID=TRITD5Bv1G013230.1	5B	36037511	36039397	disease resistance family protein / LRR family protein
	ID=TRITD5Bv1G013720.1	5B	37226691	37227542	15-cis-zeta-carotene isomerase
	ID=TRITD5Bv1G013840.1	5B	37475527	37475748	glutamate receptor 3.5 G
	ID=TRITD5Bv1G126810.2	5B	376370757	376372815	Glutamate--cysteine ligase, chloroplastic G
	ID=TRITD5Bv1G192230.1	5B	550826581	550827603	9-cis epoxycarotenoid dioxygenase
	ID=TRITD5Bv1G205010.1	5B	582209141	582212434	AP2-like ethylene-responsive transcription factor
	ID=TRITD5Bv1G206460.1	5B	585671254	585672531	Disease resistance protein (TIR-NBS-LRR class) family
	ID=TRITD5Bv1G206810.1	5B	586429703	586430311	NAC domain protein
	ID=TRITD5Bv1G206870.1	5B	586661600	586662887	NAC domain-containing protein, putative
	ID=TRITD5Bv1G209250.1	5B	593167950	593171184	NBS-LRR-like resistance protein
	ID=TRITD5Bv1G209990.2	5B	594724763	594726808	Disease resistance protein (CC-NBS-LRR class) family
	ID=TRITD5Bv1G210000.1	5B	594729644	594733319	Disease resistance protein
	ID=TRITD5Bv1G211590.2	5B	599201583	599202473	Ethylene-responsive transcription factor, putative
	ID=TRITD5Bv1G228180.1	5B	644341741	644349654	Multidrug resistance protein ABC transporter family
	ID=TRITD5Bv1G228550.4	5B	645299156	645300269	NAC domain-containing protein
	ID=TRITD5Bv1G228620.1	5B	645576541	645581545	Methylenetetrahydrofolate reductase
	ID=TRITD5Bv1G230680.1	5B	650074749	650077112	Ethylene-responsive transcription factor
	ID=TRITD5Bv1G233620.1	5B	654869777	654874075	NBS-LRR disease resistance protein-like protein
	ID=TRITD5Bv1G235450.1	5B	660913418	660915030	Glutamate decarboxylase
	ID=TRITD6Av1G000760.1	6A	1169419	1176105	Disease resistance protein (TIR-NBS-LRR class) family
	ID=TRITD6Av1G001430.3	6A	2906530	2911092	Disease resistance protein (NBS-LRR class) family
	ID=TRITD6Av1G002330.1	6A	5142709	5144409	Disease resistance protein
	ID=TRITD6Av1G002900.1	6A	6678615	6683218	Nitrate reductase
	ID=TRITD6Av1G003820.1	6A	8916992	8918770	NBS-LRR resistance-like protein
	ID=TRITD6Av1G020350.1	6A	47723260	47726532	NBS-LRR-like resistance protein
	ID=TRITD6Av1G021170.1	6A	50518149	50520678	disease resistance family protein / LRR family protein
	ID=TRITD6Av1G036770.1	6A	84731178	84733054	Disease resistance protein RPP13
	ID=TRITD6Av1G037420.1	6A	87195422	87198135	Zinc finger protein CONSTANS-LIKE 2
	ID=TRITD6Av1G038690.1	6A	90215351	90218096	disease resistance family protein / LRR family protein
	ID=TRITD6Av1G038690.3	6A	90216321	90219411	NBS-LRR-like resistance protein
	ID=TRITD6Av1G038710.1	6A	90233497	90239050	Disease resistance protein (NBS-LRR class) family
	ID=TRITD6Av1G171740.1	6A	495470962	495471897	9-cis epoxycarotenoid dioxygenase
	ID=TRITD6Av1G173090.1	6A	498847405	498847896	UDP-N-acetylmuramoylalanine--D-glutamate ligase G
	ID=TRITD6Av1G189220.1	6A	546195327	546197086	Starch synthase, chloroplastic/amyloplastic
	ID=TRITD6Av1G219110.1	6A	599742991	599746299	Disease resistance protein RPM1
	ID=TRITD6Av1G220560.1	6A	602599563	602599877	Disease resistance protein (TIR-NBS-LRR class) family
	ID=TRITD6Av1G220900.1	6A	603142763	603144241	NB-ARC domain-containing disease resistance protein
	ID=TRITD6Av1G221290.2	6A	603552269	603561308	Anthocyanin 5-aromatic acyltransferase
	ID=TRITD6Av1G224270.1	6A	609267680	609270014	Disease resistance protein (NBS-LRR class) family
	ID=TRITD6Av1G224300.2	6A	609299123	609301195	NBS-LRR disease resistance protein-like protein
	ID=TRITD6Av1G224340.8	6A	609313141	609327943	disease resistance family protein / LRR family protein
	ID=TRITD6Av1G224340.14	6A	609325685	609327943	NBS-LRR-like resistance protein
	ID=TRITD6Av1G224850.1	6A	610824486	610824755	Glutamate receptor 2.3 G
	ID=TRITD6Av1G225410.1	6A	612003088	612003939	Disease resistance protein
	ID=TRITD6Av1G225660.1	6A	612423374	612424465	NBS-LRR disease resistance protein
	ID=TRITD6Bv1G050200.1	6B	141191219	141193132	NBS-LRR-like resistance protein
	ID=TRITD6Bv1G050310.14	6B	141449222	141449923	Multidrug resistance ABC transporter ATP-binding and permease protein
	ID=TRITD6Bv1G050550.1	6B	142276394	142279160	Zinc finger protein CONSTANS-LIKE 2
	ID=TRITD6Bv1G051500.1	6B	144714883	144739152	Disease resistance protein (NBS-LRR class) family
	ID=TRITD6Bv1G051530.1	6B	144722812	144724584	Disease resistance protein RPP13 G
	ID=TRITD6Bv1G051540.1	6B	144740567	144741550	NBS-LRR disease resistance protein, putative
	ID=TRITD6Av1G218940.1	6B	599429992	599431768	Ethylene-responsive transcription factor
	ID=TRITD6Bv1G198660.1	6B	622278858	622279559	ethylene-responsive transcription factor
	ID=TRITD6Bv1G224580.3	6B	688550630	688553923	Disease resistance protein (NBS-LRR class) family
	ID=TRITD6Bv1G224620.1	6B	688685906	688694453	disease resistance family protein / LRR family protein
	ID=TRITD6Bv1G224700.1	6B	688795438	688888183	disease resistance protein (TIR-NBS-LRR class)
	ID=TRITD6Bv1G224950.25	6B	689909228	689932006	Disease resistance protein (TIR-NBS class)
	ID=TRITD6Bv1G227570.1	6B	694984474	694985502	Resistance protein
	ID=TRITD6Bv1G227640.3	6B	695055133	695059343	NBS-LRR disease resistance protein
	ID=TRITD6Bv1G228150.1	6B	695977247	695982205	Disease resistance protein RPM1
	ID=TRITD6Bv1G228570.1	6B	696979833	696983031	Phytoene synthase
	ID=TRITD6Bv1G228730.3	6B	697531512	697572624	Disease resistance protein (TIR-NBS-LRR class) family
	ID=TRITD7Av1G003960.1	7A	6743905	6745511	Disease resistance protein (NBS-LRR class) family
	ID=TRITD7Av1G004310.3	7A	7301723	7303927	Disease resistance protein
	ID=TRITD7Av1G004380.7	7A	7384473	7389162	disease resistance family protein / LRR family protein
	ID=TRITD7Av1G005770.1	7A	9251721	9255261	NBS-LRR resistance-like protein
	ID=TRITD7Av1G005780.3	7A	9262538	9266979	Disease resistance protein RPM1
	ID=TRITD7Av1G006820.1	7A	11144437	11146479	Asparagine--tRNA ligase
	ID=TRITD7Av1G008200.7	7A	13903571	13904092	Gamma-gliadin
	ID=TRITD7Av1G008680.1	7A	14634886	14635359	Gliadin-like avenin
	ID=TRITD7Av1G054230.1	7A	122479109	122479846	Ethylene-responsive transcription factor
	ID=TRITD7Av1G210300.1	7A	563705201	563706516	Pleiotropic drug resistance ABC transporter
	ID=TRITD7Av1G210360.1	7A	564127612	564128666	root meristem growth factor G
	ID=TRITD7Av1G223320.1	7A	599242433	599249079	NBS-LRR disease resistance protein-like
	ID=TRITD7Av1G225260.2	7A	604437836	604439278	Disease resistance protein (NBS-LRR class) family
	ID=TRITD7Av1G226310.2	7A	606239534	606241138	Beta-carotene isomerase D27, chloroplastic
	ID=TRITD7Av1G227500.1	7A	608633211	608635136	Zinc finger protein CONSTANS-LIKE 2
	ID=TRITD7Av1G227700.2	7A	608999859	609000925	Inactive purple acid phosphatase-like protein
	ID=TRITD7Av1G231010.1	7A	617261095	617263773	High-affinity nitrate transporter 2.2
	ID=TRITD7Av1G236360.2	7A	629729855	629737142	disease resistance protein (TIR-NBS-LRR class)
	ID=TRITD7Av1G246940.1	7A	653859985	653862494	Disease resistance protein RPM1
	ID=TRITD7Av1G246970.2	7A	653894136	653897572	NAC domain protein
	ID=TRITD7Av1G256110.1	7A	673032824	673038057	disease resistance family protein / LRR family protein
	ID=TRITD7Av1G256730.1	7A	673873770	673875206	Disease resistance protein RGA2
	ID=TRITD7Av1G257610.2	7A	675550876	675553664	Disease resistance protein (NBS-LRR class) family
	ID=TRITD7Bv1G003900.1	7B	9126441	9126704	Flowering locus T
	ID=TRITD7Bv1G004090.2	7B	9822939	9823949	NBS-LRR disease resistance protein-like
	ID=TRITD7Bv1G004780.1	7B	11927571	11929620	Multidrug resistance protein ABC transporter family
	ID=TRITD7Bv1G005640.1	7B	15109220	15113288	Disease resistance protein RPM1
	ID=TRITD7Bv1G005740.1	7B	15386597	15387565	Ethylene-responsive transcription factor, putative
	ID=TRITD7Bv1G037380.2	7B	103613533	103615215	Drug resistance transporter-like ABC domain protein
	ID=TRITD7Bv1G038900.1	7B	107291251	107297817	Starch synthase, chloroplastic/amyloplastic
	ID=TRITD7Bv1G039030.1	7B	107534223	107535157	NAC domain protein,
	ID=TRITD7Bv1G039680.4	7B	108818746	108820931	Pro-resilin G
	ID=TRITD7Bv1G172240.1	7B	544960925	544962498	Beta-carotene isomerase D27, chloroplastic
	ID=TRITD7Bv1G173030.1	7B	547070248	547073599	Disease resistance protein RPM1
	ID=TRITD7Bv1G183240.1	7B	574977038	574977628	Ethylene-responsive transcription factor, putative
	ID=TRITD7Bv1G184850.1	7B	577666966	577669933	Glutamate dehydrogenase
	ID=TRITD7Bv1G184880.9	7B	577732667	577735674	Disease resistance protein (NBS-LRR class) family
	ID=TRITD7Bv1G224160.2	7B	693580696	693585214	NBS-LRR-like resistance protein
	ID=TRITD7Bv1G224220.4	7B	693666535	693670203	Pm3-like disease resistance protein
	ID=TRITD7Bv1G224400.1	7B	694610333	694614389	Disease resistance protein (NBS-LRR class) family
	ID=TRITD7Bv1G224450.1	7B	694692654	694693715	Disease resistance protein (TIR-NBS-LRR class)
	ID=TRITD7Bv1G224220.9	7B	694829425	694833243	Disease resistance protein RGA2
	ID=TRITD7Bv1G225910.1	7B	698837445	698837987	Disease resistance protein
	ID=TRITD7Bv1G229230.1	7B	706914446	706915348	NAC domain-containing protein
	ID=TRITD7Bv1G229600.1	7B	708142100	708145802	NBS-LRR disease resistance protein-like protein
	ID=TRITD7Bv1G229810.1	7B	708859888	708863667	Disease resistance protein (NBS-LRR class) family
	ID=TRITD7Bv1G229910.1	7B	709189794	709192522	Disease resistance protein RPM1
TDL-1 vs TDL-2	ID=TRITD1Av1G205580.1	1A	535763118	535766921	Disease resistance protein (NBS-LRR class) family
	ID=TRITD1Av1G206540.1	1A	538619966	538623385	Glutamate--tRNA ligase
	ID=TRITD1Av1G207270.1	1A	540245905	540247824	Protein ROOT PRIMORDIUM DEFECTIVE 1
	ID=TRITD1Av1G217080.1	1A	560385576	560386927	RING/FYVE/PHD zinc finger superfamily protein
	ID=TRITD1Av1G218030.1	1A	561977829	561981821	Disease resistance protein (NBS-LRR class) family
	ID=TRITD1Av1G218060.2	1A	562231280	562234246	NBS-LRR disease resistance protein-like protein
	ID=TRITD1Av1G218220.1	1A	562372318	562375909	CC-NBS-LRR disease resistance protein
	ID=TRITD1Av1G218840.1	1A	563862285	563863082	Ethylene-responsive transcription factor
	ID=TRITD1Av1G219870.3	1A	565543123	565544174	Pleiotropic drug resistance ABC transporter
	ID=TRITD1Av1G220340.1	1A	566109473	566109706	Zinc finger CCCH domain protein
	ID=TRITD1Av1G226980.1	1A	577131730	577140548	Disease resistance protein (NBS-LRR class) family
	ID=TRITD1Av1G227080.1	1A	577271280	577281577	NBS-LRR disease resistance protein
	ID=TRITD1Av1G227130.1	1A	577293919	577294381	Ethylene-responsive transcription factor
	ID=TRITD1Av1G229590.1	1A	581668706	581669441	LRR and NB-ARC domains-containing disease resistance protein G
	ID=TRITD1Av1G230270.1	1A	582981365	582985067	Early flowering 3 G
	ID=TRITD1Av1G230730.1	1A	583680746	583684375	Zinc finger protein CONSTANS
	ID=TRITD1Bv1G202120.2	1B	617017267	617020517	Glutamate--tRNA ligase
	ID=TRITD2Av1G016230.1	2A	30928532	30929392	Disease resistance protein (NBS-LRR class) family
	ID=TRITD2Av1G016500.1	2A	31512220	31513302	NBS-LRR disease resistance protein
	ID=TRITD2Av1G192700.1	2A	534605838	534611888	SNF2 domain-containing protein / helicase domain-containing protein / zinc finger protein-like protein TE?
	ID=TRITD2Av1G192710.1	2A	534615154	534617398	Glutamate decarboxylase
	ID=TRITD2Av1G193500.2	2A	536886619	536889150	RING/FYVE/PHD zinc finger-containing protein TE?
	ID=TRITD2Av1G193780.1	2A	537431436	537432475	flowering time control protein FCA G
	ID=TRITD2Av1G272160.1	2A	729996663	729997264	Ethylene-responsive transcription factor
	ID=TRITD2Av1G272560.1	2A	730550356	730553109	NBS-LRR disease resistance protein, putative, expressed
	ID=TRITD2Av1G273210.1	2A	731322415	731326080	AP2-like ethylene-responsive transcription factor
	ID=TRITD2Av1G286610.1	2A	756909537	756910478	Dihydrolipoyllysine-residue succinyltransferase component of 2-oxoglutarate dehydrogenase complex G
	ID=TRITD2Av1G287590.1	2A	759239627	759243849	Ethylene-overproduction protein 1
	ID=TRITD2Av1G287610.1	2A	759247695	759248438	Dof zinc finger protein
	ID=TRITD2Bv1G068870.1	2B	177162154	177162802	Anthocyanidin reductase
	ID=TRITD2Bv1G070390.1	2B	180893583	180894200	Disease resistance protein RGA2
	ID=TRITD2Bv1G214230.1	2B	641385346	641386967	Anthocyanin 3'-O-beta-glucosyltransferase G
	ID=TRITD2Bv1G222510.1	2B	669557138	669560065	Glutamate receptor
	ID=TRITD2Bv1G222970.1	2B	671949983	671950732	Ethylene-responsive transcription factor
	ID=TRITD2Bv1G223060.13	2B	672555230	672562908	Multidrug resistance protein ABC transporter family
	ID=TRITD2Bv1G223210.3	2B	673034766	673038562	Disease resistance protein (NBS-LRR class) family
	ID=TRITD2Bv1G223420.1	2B	673876680	673877520	Disease resistance protein RGA2
	ID=TRITD3Av1G233200.1	3A	637895509	637897585	RING/FYVE/PHD zinc finger superfamily protein
	ID=TRITD3Av1G234350.1	3A	640062196	640066309	Protein root UVB sensitive 6
	ID=TRITD3Av1G235000.1	3A	641186111	641188876	Zinc finger CCCH domain protein
	ID=TRITD3Av1G236640.1	3A	645159784	645160296	GRF zinc finger family protein TE?
	ID=TRITD3Av1G250970.1	3A	676952153	676952427	Disease resistance protein RGA2 G
	ID=TRITD3Av1G251920.1	3A	678435041	678437764	NBS-LRR disease resistance protein, putative, expressed
	ID=TRITD3Av1G253390.1	3A	680896807	680897160	Flowering-promoting factor 1-like protein 1 G
	ID=TRITD3Av1G253930.1	3A	682311946	682314768	NBS-LRR disease resistance protein-like protein
	ID=TRITD3Bv1G000300.1	3B	718265	719851	Polycomb group protein EMBRYONIC FLOWER 2 G
	ID=TRITD3Bv1G002230.1	3B	4453834	4461752	NBS-LRR class disease resistance protein
	ID=TRITD3Bv1G002250.1	3B	4487120	4490919	Disease resistance protein RPM1
	ID=TRITD3Bv1G025360.1	3B	66690825	66691282	Glutamate dehydrogenase
	ID=TRITD4Av1G211440.1	4A	607610429	607611271	Ethylene-responsive transcription factor
	ID=TRITD4Av1G211620.1	4A	607831028	607833751	Disease resistance protein RPM1
	ID=TRITD4Av1G211850.1	4A	608208522	608210375	Protein ZINC INDUCED FACILITATOR-LIKE 1
	ID=TRITD4Av1G211910.1	4A	608298086	608302322	Disease resistance protein (NBS-LRR class) family
	ID=TRITD4Av1G212440.1	4A	609398092	609398424	Rust resistance-like protein RP1 G
	ID=TRITD4Av1G212510.1	4A	609465659	609467845	UDP-N-acetylmuramoylalanine--D-glutamate ligase G
	ID=TRITD4Av1G212700.3	4A	609721399	609727424	Drug resistance transporter-like ABC domain protein
	ID=TRITD4Av1G255380.1	4A	714112771	714116351	Disease resistance protein (NBS-LRR class) family
	ID=TRITD4Av1G255410.1	4A	714149402	714154369	NBS-LRR disease resistance protein
	ID=TRITD4Av1G256140.1	4A	717485522	717487543	Asparagine--tRNA ligase
	ID=TRITD4Av1G256860.1	4A	720584519	720587251	CC-NBS-LRR disease resistance protein
	ID=TRITD4Bv1G057560.1	4B	170535047	170540818	Protein ZINC INDUCED FACILITATOR-LIKE 1
	ID=TRITD4Bv1G192030.1	4B	638621965	638626427	NBS-LRR disease resistance protein-like protein
	ID=TRITD4Bv1G193220.1	4B	641634205	641639102	Multidrug resistance protein ABC transporter family
	ID=TRITD4Bv1G193380.1	4B	641837946	641841875	Zinc finger (C3HC4-type RING finger) family protein
	ID=TRITD4Bv1G194000.2	4B	642925740	642927083	disease resistance protein (TIR-NBS-LRR class)
	ID=TRITD5Av1G021790.2	5A	46844049	46846717	Zinc finger protein LSD1
	ID=TRITD5Av1G022080.1	5A	47407374	47407985	Glutamate--tRNA ligase, chloroplastic/mitochondrial G
	ID=TRITD5Av1G154120.1	5A	429391982	429394850	RING/FYVE/PHD-type zinc finger family protein TE?
	ID=TRITD5Bv1G011050.1	5B	29602428	29604272	9-cis-epoxycarotenoid dioxygenase
	ID=TRITD5Bv1G142620.1	5B	428795299	428795757	multidrug resistance-associated protein 2 G
	ID=TRITD5Bv1G142850.1	5B	429529006	429529530	root meristem growth factor-like protein G
	ID=TRITD5Bv1G143130.1	5B	430048972	430049817	Dof zinc finger protein
	ID=TRITD5Bv1G192230.1	5B	550826581	550827603	9-cis epoxycarotenoid dioxygenase
	ID=TRITD6Av1G020350.2	6A	47723260	47726532	NBS-LRR-like resistance protein
	ID=TRITD6Av1G021170.1	6A	50518149	50520678	disease resistance family protein / LRR family protein
	ID=TRITD6Av1G036770.1	6A	84731178	84733054	Disease resistance protein RPP13
	ID=TRITD6Av1G037420.1	6A	87195422	87198135	Zinc finger protein CONSTANS-LIKE 2
	ID=TRITD6Av1G038690.1	6A	90215351	90218096	disease resistance family protein / LRR family protein
	ID=TRITD6Av1G189220.2	6A	536614876	536616455	Starch synthase, chloroplastic/amyloplastic
	ID=TRITD6Av1G219110.1	6A	599742991	599746299	Disease resistance protein RPM1
	ID=TRITD6Av1G219460.1	6A	600298882	600299778	Ethylene-responsive transcription factor
	ID=TRITD6Av1G220560.1	6A	602599563	602599877	Disease resistance protein (TIR-NBS-LRR class) family
	ID=TRITD6Av1G220840.1	6A	603031530	603032525	NB-ARC domain-containing disease resistance protein
	ID=TRITD6Av1G220960.1	6A	603258174	603260627	Ethylene receptor
	ID=TRITD6Av1G221290.2	6A	603552269	603561308	Anthocyanin 5-aromatic acyltransferase
	ID=TRITD6Av1G221710.1	6A	604076292	604077841	NBS-LRR disease resistance protein
	ID=TRITD6Bv1G050200.1	6B	141191219	141193132	NBS-LRR-like resistance protein
	ID=TRITD6Bv1G050310.14	6B	141449222	141449923	Multidrug resistance ABC transporter ATP-binding and permease protein
	ID=TRITD6Bv1G050550.4	6B	142276394	142279386	Zinc finger protein CONSTANS-LIKE 2
	ID=TRITD6Bv1G051530.1	6B	144722812	144724584	Disease resistance protein RPP13 G
	ID=TRITD6Bv1G051500.3	6B	144733980	144751312	Disease resistance protein (NBS-LRR class) family
	ID=TRITD6Bv1G051540.1	6B	144740567	144741550	NBS-LRR disease resistance protein, putative
	ID=TRITD7Av1G003430.1	7A	6232631	6233268	GRF zinc finger family protein
	ID=TRITD7Av1G003620.1	7A	6417943	6418368	Disease resistance protein RPM1 G
	ID=TRITD7Av1G003960.1	7A	6743905	6745511	Disease resistance protein (NBS-LRR class) family
	ID=TRITD7Av1G004550.14	7A	7620711	7625613	NBS-LRR-like resistance protein
	ID=TRITD7Av1G006820.1	7A	11144437	11146479	Asparagine--tRNA ligase
	ID=TRITD7Av1G008090.1	7A	13829303	13830157	Gliadin-like avenin
	ID=TRITD7Av1G008200.2	7A	13899370	13904092	Gamma-gliadin
	ID=TRITD7Av1G223320.6	7A	599273891	599274856	NBS-LRR disease resistance protein-like
	ID=TRITD7Av1G224400.1	7A	602301020	602309577	Zinc finger (CCCH-type) family protein
	ID=TRITD7Av1G225260.2	7A	604437836	604439278	Disease resistance protein (NBS-LRR class) family
	ID=TRITD7Av1G226310.2	7A	606239534	606241138	Beta-carotene isomerase D27, chloroplastic
	ID=TRITD7Av1G227500.2	7A	608633277	608633686	Zinc finger protein CONSTANS-like protein
	ID=TRITD7Bv1G012290.1	7B	31964341	31968198	disease resistance protein (TIR-NBS-LRR class) family
	ID=TRITD7Bv1G012530.1	7B	32521575	32524856	Zinc finger CCCH domain protein
	ID=TRITD7Bv1G012680.2	7B	32967707	32969889	NBS-LRR disease resistance protein-like
